# Supplementary material for: Differential Tree Growth Response to Management History and Climate in Multi-Aged Stands of Pinus pinea L
Source: Plants (Basel). 2023 Dec 23;13(1):61. doi: 10.3390/plants13010061 (PMC10780625; doi:10.3390/plants13010061)
Supplement: Supplementary file 1 [file plants-13-00061-s001.zip]

Archive with 1 entries (1 files):
- plants-2770976-supplementary.pdf
